# Supplementary material for: Remote blood pressure monitoring and behavioral intensification for stroke: A randomized controlled feasibility trial
Source: PLoS One. 2020 Mar 11;15(3):e0229483. doi: 10.1371/journal.pone.0229483 (PMC7065804; doi:10.1371/journal.pone.0229483)
Supplement: S1 File — (XLSX) [file pone.0229483.s010.xlsx]

## Sheet: Data_dictionary
Data dictionary
Study Title	Remote Blood Pressure Monitoring And Behavioral Intensification for Stroke: A Randomized Controlled Feasibility Trial
Issue date / Issuer	11/15/2019	The MIDAM Lab. Department of Biostatistics, College of Medicine, Korea University
1. DataⅠ
Category	Variable	Description	Value
0. Randomization	GROUP	Randomization group	1: Intensive management group 2: Control group
1. Clinical characteristics	GENDER	Gender	1: Male, 0: Female
	AGE	Age	Integer
	PHX_HT	Vascular risk facotrs : Hypertension	1: YES, 2: NO
	HTX_HTN	Vascular risk facotrs : Antihypertensive medication before stroke	1: YES, 2: NO
	PHX_DM	Vascular risk facotrs : Diabetes mellitus	1: YES, 2: NO
	PHX_HL	Vascular risk facotrs : Hyperlipidemia	1: YES, 2: NO
	PHX_SMOK	Vascular risk facotrs : Smoking	1: YES, 2: NO
	PHX_AF	Vascular risk facotrs : Atrial fibrillation	1: YES, 2: NO
	TOAST	Stroke information : Stroke mechanism (TOAST)	1: Large artery atherosclerosis 2: Small vessel occlusion 3: Cardioembolism 4: Other determined etiology 5: Undetermined etiology
	INI_NIH	Stroke information : Baseline NIHSS score	Integer
	PRE_MRS	Stroke information : Prestroke dependency (mRS score ≥1)	1: YES, 2: NO
2. Primary outcome	RETENT	Retention of included participants	1: YES, 2: NO
	BVNO	Total number of frequency of calls for breakthrough visit	Integer
	BV1	Call for 1st Breakthrough Visit	1: YES
	BV1_RESP	Response to 1st Breakthrough Visit call	1: YES
	BV1_DAY	Days between 1st calls and 1st visit (day)	Integer
	BV2	Call for 2nd Breakthrough Visit	1: YES
	BV2_RESP	Response to 2nd Breakthrough Visit call	1: YES
	BV2_DAY	Days between 2nd calls and 2nd visit (day)	Integer
	COMP_BP	Compliance to BP measurements	1: YES, 2: NO
	DUR_FAIL	Duration of transmission failure per subject (day)	Integer
	SATISFY_BP	Rate of half-day blocks satisfying BP measurement criteria per patient	Real number
3. Secondary outcome	AP_OOR	Average proportion of OOR measurements	Real number
	WP_OOR	Weighted average proportion of OOR measurements	Real number
	CE_STR	Vascular events : Recurrent stroke	1: YES, 2: NO
	CE_MI	Vascular events : Myocardial infarction	1: YES, 2: NO
	CE_DTH	Vascular events : All kinds of death	1: YES, 2: NO
	AE	Any adverse event	1: YES, 2: NO
	SAE	Serious adverse event	1: YES, 2: NO
	SAFE_MORTALITY	Mortality	1: YES, 2: NO
2. DataⅡ
Category	Variable	Description	Value
Primary outcome [Recruitment time to prespecified number of subjects (days)]	SITEID	Site ID	Abbreviation
	FIRST_DT0	First recruitment time in overall group	DATE
	LAST_DT0	Last recruitment time in overall group	DATE
	RECRUIT_TIME0	Recruitment time to prespecified number of subjects in overall group	Integer
	FIRST_DT1	First recruitment time in intensive management group	DATE
	LAST_DT1	Last recruitment time in intensive management group	DATE
	RECRUIT_TIME1	Recruitment time to prespecified number of subjects in intensive management group	Integer
	FIRST_DT2	First recruitment time in control group	DATE
	LAST_DT2	Last recruitment time in control group	DATE
	RECRUIT_TIME2	Recruitment time to prespecified number of subjects in control group	Integer

## Sheet: DataⅠ
GROUP	GENDER	AGE	PHX_HT	HTX_HTN	PHX_DM	PHX_HL	PHX_SMOK	PHX_AF	TOAST	INI_NIH	PRE_MRS	RETENT	BVNO	BV1	BV1_RESP	BV1_DAY	BV2	BV2_RESP	BV2_DAY	COMP_BP	DUR_FAIL	SATISFY_BP	AP_OOR	WP_OOR	CE_STR	CE_MI	CE_DTH	AE	SAE	SAFE_MORTALITY
2	1	53	1	1	1	2	1	2	2	6	2	1								1	0	0.838889	0.612195	1.03902	2	2	2	1	1	2
1	0	30	2	2	2	2	2	2	1	8	2	2	0							1	0	0.8125	0.137931	0.172414				2	2
1	1	46	1	1	2	2	1	2	2	2	2	1	0							1	0	0.947059	0.40303	0.654545	2	2	2	2	2
2	0	56	1	2	2	2	2	2	1	0	2	1								1	0	0.964706	0.419355	0.677419	2	2	2	2	2
1	1	63	2	2	2	2	2	2	2	2	1	2	0							1	0	0.972222	0.829545	1.51136				2	2
2	1	57	1	2	2	2	1	2	2	3	2	1								1	0	0.987952	0.28739	0.439883	2	2	2	2	2
1	0	73	1	2	2	2	2	2	1	3	2	1	0							1	0	0.903614	0.37987	0.62013	1	2	2	1	1	2
2	1	43	1	2	2	2	1	2	1	3	2	1								1	11	0.882353	0.132013	0.155116	2	2	2	1	2	2
2	1	64	1	1	2	2	1	1	3	3	2	1								1	1	0.621951	0.623967	0.96281	2	2	2	2	2
1	0	66	1	1	1	2	2	2	1	1	2	1	0							1	0	1	0.436224	0.747449	2	2	2	2	2
1	0	68	1	2	2	2	2	2	1	8	2	1	0							1	0	0.984211	0.363281	0.53125	2	2	2	2	2
2	1	44	2	2	2	2	1	2	1	2	2	2								2	0	0.0735294	1	1.8				2	2
1	1	58	1	1	2	2	1	1	3	7	2	1	0							1	0	0.764045	0.40411	0.64726	2	2	2	2	2
1	0	48	1	1	2	2	2	2	4	1	2	1	0							1	0	0.622222	0.26087	0.355731	2	2	2	2	2
1	0	59	2	2	2	2	1	2	1	0	2	1	0							1	0	0.915842	0.485232	0.770042	2	2	2	2	2
2	1	48	1	2	2	2	1	2	2	1	2	1								1	0	0.653846	0.361111	0.535714	2	2	2	2	2
2	1	60	1	1	2	1	1	2	1	1	2	1								1	0	0.760204	0.357595	0.515823	2	2	2	2	2
1	0	54	1	1	2	1	1	2	1	0	2	1	0							1	1	0.651685	0.300847	0.419492	2	2	2	2	2
2	1	75	1	1	2	2	1	2	1	2	2	1								1	0	0.831461	0.653846	1.09615	2	2	2	2	2
2	1	57	1	1	1	1	2	2	2	3	2	1								1	0	0.683908	0.473282	0.725191	2	2	2	2	2
2	0	45	1	1	2	2	2	2	2	2	2	1								2	0	0.218085	0.184783	0.25	2	2	2	2	2
1	1	54	1	2	2	2	1	2	1	6	2	1	0							1	0	0.935065	0.340782	0.502793	1	2	2	1	1	2
1	1	56	1	2	2	1	1	2	2	1	2	1	0							1	0	0.766304	0.282511	0.390135	2	2	2	1	1	2
1	0	69	1	1	2	2	2	2	1	1	2	1	0							1	0	0.802083	0.230366	0.298429	2	2	2	2	2
2	0	70	1	1	2	2	2	2	2	3	2	1								1	0	0.927711	0.266854	0.41573	2	2	2	1	2	2
1	1	49	1	2	2	2	1	2	1	0	2	1	0							1	0	0.924731	0.422727	0.679545	2	2	2	2	2
2	1	57	1	2	2	2	2	2	2	2	2	1								1	0	0.772222	0.265823	0.329114	2	2	2	2	2
2	0	53	1	1	1	1	2	1	5	1	2	1								1	0	0.87234	0.23494	0.358434	2	2	2	2	2
1	1	65	1	1	2	1	1	2	2	1	2	1	0							1	0	0.964286	0.509225	0.845018	2	2	2	2	2
2	1	62	1	1	2	2	2	2	3	1	1	1								1	60	0.916667	0.511628	0.837209	2	2	2	2	2
1	1	47	2	2	1	2	1	2	1	4	2	1	0							1	0	0.747312	0.177419	0.236559	2	2	2	2	2
1	1	62	1	2	1	1	1	2	3	4	2	1	1	1	1	1				1	0	0.755102	0.86	1.59091	2	2	2	2	2
1	0	44	2	2	2	2	2	2	2	4	2	1	0							1	0	0.967742	0.384615	0.65252	2	2	2	2	2
2	1	46	1	2	2	2	1	2	2	2	2	1								1	0	0.930851	0.256545	0.34555	2	2	2	2	2
2	1	46	2	2	2	2	1	2	2	1	2	1								1	26	0.546875	0.342342	0.441441	2	2	2	2	2
2	1	54	1	2	1	2	1	2	2	1	2	1								1	0	0.864198	0.702703	1.22297	2	2	2	2	2
1	1	50	2	2	2	2	1	2	4	1	2	1	0							1	0	0.505952	0.459259	0.681481	2	2	2	2	2
1	1	68	1	1	2	2	2	2	1	0	2	1	1	1	1	4				1	0	0.927711	0.393617	0.588652	2	2	2	2	2
2	0	56	2	2	2	2	2	2	1	1	2	1								1	0	0.890244	0.487952	0.680723	2	2	2	2	2
2	0	42	1	1	1	1	2	2	2	0	2	1								1	0	0.855422	0.424242	0.692641	2	2	2	2	2
2	0	74	1	2	1	2	2	2	1	1	2	1								1	0	0.975904	0.427861	0.641791	2	2	2	2	2
1	0	82	1	1	1	2	2	2	5	0	2	1	1	1	1	11				1	0	0.983333	0.506637	0.862832	2	2	2	2	2
1	1	65	2	2	2	2	2	2	1	2	2	1	0							1	0	0.979167	0.416	0.644	2	2	2	2	2
2	1	50	1	1	1	2	2	2	1	0	2	1								2	0	0.203883	0.468085	0.617021	2	2	2	2	2
2	1	54	1	2	2	2	2	2	2	1	2	1								1	0	0.517241	0.328571	0.442857	2	2	2	2	2
1	0	69	1	2	2	1	2	2	1	1	2	1	1	1	1	3				1	0	0.97191	0.587755	0.983673	2	2	2	2	2
1	1	81	1	1	1	2	2	1	5	0	2	1	2	1	1	0	1	1	0	1	0	0.683544	0.443983	0.746888	2	2	2	2	2
1	0	53	1	2	2	1	2	2	2	3	2	1	0							1	11	0.793333	0.476793	0.755274	2	2	2	2	2
1	1	77	1	1	2	2	2	2	1	13	2	1	1	1	1	2				1	6	0.935065	0.544554	0.918317	2	2	2	2	2
2	1	57	1	1	1	2	2	2	5	1	2	1								1	2	0.646067	0.260331	0.347107	2	2	2	2	2
2	1	58	2	2	2	2	2	1	3	2	2	1								1	37	0.895161	0.359551	0.516854	2	2	2	2	2
1	1	55	1	2	2	2	2	2	2	4	1	1	1	1	1	3				1	0	0.913793	0.29902	0.446078	2	2	2	2	2
1	1	61	1	1	2	2	2	2	1	1	2	1	0							1	1	0.76087	0.668539	1.04494	2	2	2	1	2	2
2	1	72	1	1	2	2	2	1	3	4	2	1								1	3	0.902439	0.345455	0.490909	2	2	2	2	2
2	0	49	1	2	2	2	2	2	1	0	2	1								1	0	0.728916	0.457317	0.707317	2	2	2	1	1	2
1	1	61	2	2	2	2	1	2	2	0	2	1	0							1	1	0.9	0.371287	0.554455	2	2	2	2	2
2	1	48	1	1	2	1	2	2	2	2	2	1								1	10	0.6	0.692946	1.09959	2	2	2	2	2
1	1	53	2	2	2	2	2	2	5	0	2	1	0							1	0	0.841176	0.156757	0.2	2	2	2	2	2
2	0	71	1	1	1	2	2	2	5	2	1	1		1	1	0				1	0	0.806931	0.55618	0.91573	1	2	2	1	1	2
1	1	71	2	2	2	2	2	2	5	2	2	1	0							1	0	1	0.279446	0.399538	2	2	2	2	2

## Sheet: DataⅡ
SITEID	FIRST_DT0	LAST_DT0	RECRUIT_TIME0	FIRST_DT1	LAST_DT1	RECRUIT_TIME1	FIRST_DT2	LAST_DT2	RECRUIT_TIME2
Total	2016-09-27	2017-09-12	350	2016-10-19	2017-09-12	328	2016-09-27	2017-09-02	340
NE	2016-09-27	2017-09-12	350	2016-11-10	2017-09-12	306	2016-09-27	2017-09-02	340
SB	2016-10-20	2017-06-16	239	2016-12-05	2017-06-16	193	2016-10-20	2017-06-13	236
SM	2016-10-19	2017-07-25	279	2016-10-19	2017-07-25	279	2017-01-09	2017-07-01	173
